# Supplementary material for: S-Nitrosylation of p53 in Melanoma Cells Under Nitrosative Stress
Source: Int J Mol Sci. 2025 Jul 6;26(13):6512. doi: 10.3390/ijms26136512 (PMC12250093; doi:10.3390/ijms26136512)
Supplement: Supplementary file 1 [file ijms-26-06512-s001.zip]

Archive with 1 entries (1 files):
- ijms-3689773-supplementary.pdf
